# Supplementary material for: Sex-Specific Effects of Nutritional Supplements for Infants Born Early or Small: An Individual Participant Data Meta-Analysis (ESSENCE IPD-MA) II: Growth
Source: Nutrients. 2022 Jan 17;14(2):392. doi: 10.3390/nu14020392 (PMC8781781; doi:10.3390/nu14020392)
Supplement: Supplementary file 1 [file nutrients-14-00392-s001.zip]

Archive with 1 entries (1 files):
- nutrients-1500556-supplementary-done.pdf
